# Supplementary material for: Predictive computational phenotyping and biomarker discovery using reference-free genome comparisons
Source: BMC Genomics. 2016 Sep 26;17:754. doi: 10.1186/s12864-016-2889-6 (PMC5037627; doi:10.1186/s12864-016-2889-6)
Supplement: Additional file 2 — The antibiotic susceptibility data for the Clostridium difficile genomes. (XLSX 20.2 kb) [file 12864_2016_2889_MOESM2_ESM.xlsx]

## Sheet: Sheet1
	Azithromycin	Ceftriaxone	Clarithromycin	Clindamycin	Moxifloxacin
VL_0001	0		0		0		Legend
VL_0002	1	1	1	0	1		Sensitive	0
VL_0003	1	1	1		1		Resistant	1
VL_0004	1	1	1	1	1
VL_0005	0	0	0	0	0
VL_0006	0		0		0
VL_0007	1	1	1		1
VL_0008	1	0	1	1	0
VL_0009	0	0	0	0	0
VL_0010	0	1	0		0
VL_0011	1	1	1	0	1
VL_0012	1	1	1	0	1
VL_0013	1	1	1	0	1
VL_0014	0	0	0	0	0
VL_0015	0		0	0	0
VL_0016	1	1	1	1	0
VL_0017	1	1	1	0	1
VL_0018	1	1	1	0	1
VL_0019	1	0	1	1	0
VL_0020	0	1	0	0	0
VL_0022	1	1	1	0	1
VL_0023	0		0	0	0
VL_0024	1	1	1	0	1
VL_0025	1	1	1	1	1
VL_0026	0		0	0	0
VL_0027	0		0	0	0
VL_0028	0		0	0	0
VL_0029	0		0	0	0
VL_0030	0		0	0	0
VL_0031	0	0	0	0	0
VL_0032	0		0	0	0
VL_0033	0		0	0	0
VL_0034	0	1	0		0
VL_0035	1	1	1	0	1
VL_0036	0	0	0	0	0
VL_0037	0		0	0	0
VL_0038	0		0		0
VL_0039	0	0	0	0	0
VL_0040	1		1	1	0
VL_0041	0	0	0	0	0
VL_0042	1	1	1	0	1
VL_0043	0	0	0	0	0
VL_0044	1	1	1		1
VL_0045	0		0	0	1
VL_0046	0		0	0	0
VL_0047	0	0	1		1
VL_0048	0	0	0	0	0
VL_0049	0		0	0	0
VL_0050	1	1	1		1
VL_0051	0		0	0	0
VL_0052	0	0	0	0	0
VL_0053	0		0		0
VL_0054	1	1	1	0	1
VL_0055	0		0	0	0
VL_0056	0	0	0		1
VL_0057	1	1	1	0	1
VL_0058	0	0	0	0	0
VL_0059	0	0	0	0	0
VL_0060	1	1	1	1	1
VL_0061	1	1	1	0	1
VL_0062	0		0	0	0
VL_0064	1		1		0
VL_0065	0	0	0	0	0
VL_0066	1	1	1	0	1
VL_0067	1	0	1	1	0
VL_0068	1	1	1	1	0
VL_0069	1	1	1	1	1
VL_0070	0		0	0	0
VL_0071	1	1	1	0	1
VL_0072	0		0	0	0
VL_0073	0		0		0
VL_0074	1	1	1	0	1
VL_0075	1	1	1	0	1
VL_0076	0	1	0		0
VL_0077	0		0	1	0
VL_0078	1		1		0
VL_0079	0		0	0	0
VL_0080	0	0	0	0	0
VL_0081	1	1	1	0	1
VL_0082	1	1	1	0	1
VL_0083	1	0	1	0	1
VL_0084	0		0	0	0
VL_0085	0		0	0	0
VL_0086	1	0	1	1	0
VL_0087	0	0	0	0	0
VL_0088	1	1	1	1	1
VL_0090	1	1	1	0	1
VL_0091	0	0	0	0	0
VL_0092	1	1	1	0	1
VL_0093	1	1	1	1	1
VL_0094	1	1	1	0	1
VL_0095	0	0	0	0	0
VL_0096	0		0	0	0
VL_0097	1		1		0
VL_0098	0	0	0	0	0
VL_0099	1	1	1	0	1
VL_0100	0		0		0
VL_0101	0		0		0
VL_0102	0	0	0	0	0
VL_0103	0		0	0	0
VL_0104	0		0	0	1
VL_0105	0		0	0	0
VL_0106	1	1	1	1	1
VL_0107	1	1	1	0	1
VL_0108	0		0		0
VL_0109	1	1	1	0	1
VL_0110	0		0	0	0
VL_0111	0	0	0	0	0
VL_0112	1		1		1
VL_0113	0	0	0	0	0
VL_0114	1	1	1	0	1
VL_0115	0	0	0	0	0
VL_0116	0		0	0	0
VL_0117	0		0	0	0
VL_0118	1	1	1	0	1
VL_0119	1	1	1	0	1
VL_0120	1	1	1	0	1
VL_0121	1	1	1	0	1
VL_0122	0		0	0	0
VL_0123	0		0	0	0
VL_0124	1	1	1	0	1
VL_0125	1	0	1	1	0
VL_0126	0		0	0	0
VL_0127	0		0	0	0
VL_0128	1	1	1	0	1
VL_0129	1	1	1	0	1
VL_0130	0		0		0
VL_0131	1		1		1
VL_0132	1	1	1	0	1
VL_0133	0		0		0
VL_0134	1	1	1	0	1
VL_0135	0	1	0	0	0
VL_0136	0	0	0	0	0
VL_0137	1	1	1	1	1
VL_0138	0		0	0	0
VL_0139	1	1	1	0	1
VL_0140	0	0	0	0	0
VL_0141	1	1	1	0	1
VL_0142	1	1	1	0	1
VL_0143	0		0	0	0
VL_0144	0		0		0
VL_0145	1	0	1	1	0
VL_0146	1	1	1	0	1
VL_0147	0		0	0	0
VL_0148	1	1	1	0	1
VL_0149	1	0	1	1	0
VL_0150	1	0	1	1	0
VL_0151	1		1	0	1
VL_0152	0	1	0	0	0
VL_0153	1		1	1	0
VL_0154	0		0		0
VL_0155	0		0	0	0
VL_0156	1	1	1	0	1
VL_0157	1		1	1	0
VL_0158	1	1	1	0	1
VL_0159	0	0	0	0	1
VL_0160	0		0	0	0
VL_0161	1	1	1	1	0
VL_0162	1	1	1	0	1
VL_0163	0		0		0
VL_0164	1	0	1	1	0
VL_0165	0	0	0	0	0
VL_0166	1	1	1	0	1
VL_0167	0		0	0	0
VL_0168	0		0	0	0
VL_0169	0		0	0	0
VL_0170	0		0	0	0
VL_0171	1	1	1	0	1
VL_0172	0	0	0	0	0
VL_0173	0		0	0	0
VL_0174	1	1	1		1
VL_0175	0		0		0
VL_0176	1	1	1	0	1
VL_0177	1	1	1	0	1
VL_0178	0	0	0	0	0
VL_0179	0		0	0	0
VL_0180	1	1	1		1
VL_0181	0	0	0	0	0
VL_0182	1	1	1	0	1
VL_0183	0		0	0	0
VL_0184	1	1	1	0	1
VL_0185	1	0	1	1	0
VL_0186	1	1	1	0	1
VL_0187	0	0	0	0	0
VL_0188	1	1	1	0	1
VL_0189	0	0	0	0	0
VL_0190	0	0	0	0	0
VL_0191	1	1	1	1	1
VL_0192	1	1	1	0	1
VL_0193	1	1	1	0	1
VL_0194	1	1	1	1	1
VL_0195	0	0	0	0	0
VL_0196	1	1	1	0	1
VL_0197	1	1	1	0	1
VL_0198	1	1	1	1	1
VL_0199	1	1	1	0	1
VL_0200	0	0	0	0	0
VL_0201	1	1	1	0	1
VL_0202	1	1	1	0	1
VL_0203	0		0	0	0
VL_0204	1	1	1	0	1
VL_0205	0	0	0		0
VL_0206	0		0	0	0
VL_0207	1	1	1	0	1
VL_0208	1	1	1	1	1
VL_0209	0	1	0		0
VL_0210	0	0	0	0	0
VL_0211	1	1	1	0	1
VL_0212	0		0	0	0
VL_0214	1	1	1	0	1
VL_0215	0	0	0	0	0
VL_0216	1		1	1	0
VL_0217	1	1	1	0	1
VL_0218	0	0	0	0	0
VL_0219	1		1	1	0
VL_0220	1	1	1		1
VL_0221	0		0		0
VL_0222	1	1	1	0	1
VL_0223	0		0		0
VL_0224	0		0		0
VL_0225	0		0		0
VL_0226	0	0	0	0	0
VL_0227	1		1	1	0
VL_0228	0		0		0
VL_0229	1	1	1	0	1
VL_0231	0	0	0	0	0
VL_0232	0		0		0
VL_0233	0		0	0	0
VL_0234	1	1	1	0	1
VL_0235	0		0	0	0
VL_0237	1		1	0	1
VL_0238	0		0		0
VL_0239	0		0	0	0
VL_0240	1	1	1	0	1
VL_0241	1	1	1	0	1
VL_0242	0		0	0	0
VL_0243	0		0	0	0
VL_0244	1	1	1	0	1
VL_0245	1	1	1	0	1
VL_0246	1	1	1	0	1
VL_0247	0		0	0	0
VL_0248	1	1	1		1
VL_0249	1	1	1	0	1
VL_0250	0		0		1
VL_0251	0		0	0	0
VL_0252	0		0	0	0
VL_0253	0	0	0	0	0
VL_0254	0		0		0
VL_0255	0		0	0	0
VL_0256	1	1	1	0	1
VL_0257	1	1	1	0	1
VL_0259	0		0	0	0
VL_0260	1	1	1	0	1
VL_0261	0	1	0	0	1
VL_0262	0		0	0	0
VL_0264	0	1	0	0	0
VL_0265	0		0		0
VL_0266	1	1	1	1	1
VL_0267	0	1	0	0	0
VL_0268	1	1	1	0	1
VL_0269	0	0	0	0	0
VL_0270	1	1	1	0	1
VL_0271	1	1	1	1	0
VL_0272	0		0		0
VL_0273	0		0		0
VL_0274	1	1	1	0	1
VL_0275	1	1	1	0	1
VL_0276	1		1	1	0
VL_0277	1	1	1	0	1
VL_0278	0		0	0	0
VL_0279	0		0	0	0
VL_0280	1	1	1	0	1
VL_0281	0	0	0	0	0
VL_0282	0	1	0	0	1
VL_0283	0		0		0
VL_0284	0	1	0	0	0
VL_0285	0	0	0	0	0
VL_0286	1	1	1	0	1
VL_0287	0	0	0		0
VL_0288	0	0	0		0
VL_0289	0		0	0	0
VL_0290	0		0	0	0
VL_0291	0	0	0	0	0
VL_0292	1	1	1	0	1
VL_0293	1	1	1	0	1
VL_0294	0	1	0	0	0
VL_0295	1	1	1	0	1
VL_0296	0		0	0	0
VL_0297	0		0		0
VL_0298	0		0		0
VL_0299	1	1	1		1
VL_0300	0		0		1
VL_0301	1	1	1	0	1
VL_0302	1	1	1	1	1
VL_0303	0		0	0	0
VL_0304	0	0	0	0	0
VL_0305	1	1	1		1
VL_0306	0	0	0	0	0
VL_0307	0		0		0
VL_0308	0		0		0
VL_0309	0	0	0	0	0
VL_0310	0		0		0
VL_0311	0	0	0		0
VL_0312	1	0	1	1	0
VL_0313	1	1	1	0	1
VL_0314	0	0	0	0	0
VL_0315	0	0	0	0	0
VL_0316	1	1	1		1
VL_0317	1	1	1	0	1
VL_0318	1		1	0	1
VL_0319	1	1	1	0	1
VL_0320	0	0	0	0	0
VL_0321	1	1	1	0	1
VL_0322	1		1	1	0
VL_0323	1	1	1	0	1
VL_0324	0		0	0	0
VL_0325	1	1	1		1
VL_0326	0		0	0	0
VL_0327	1	1	1	0	1
VL_0328	0	0	0	0	0
VL_0329	1	1	1	0	1
VL_0330	0		0		0
VL_0331	1	1	1	0	1
VL_0332	0	0	0	0	0
VL_0333	0		0		0
VL_0334	1	1	1	0	1
VL_0335	1	1	1	0	1
VL_0336	0	1	0		0
VL_0337	0		0	0	0
VL_0338	1	1	1	0	1
VL_0339	0	0	0		0
VL_0340	1	1	1		1
VL_0341	0		0	0	0
VL_0342	0		0	0	0
VL_0343	0		0		0
VL_0344	1	1	1	0	1
VL_0345	1	1	1	0	1
VL_0346	0		0	0	0
VL_0347	0		0	0	0
VL_0348	0	0	0	0	0
VL_0349	1	1	1		1
VL_0350	1	1	1	1	1
VL_0351	0		0	0	0
VL_0352	0	0	0	0	0
VL_0353	0		0	0	0
VL_0354	1	1	1	0	1
VL_0355	0		0	0	0
VL_0356	0		0		0
VL_0357	0		0		0
VL_0358	1	1	1	0	1
VL_0359	0	1	0		0
VL_0360	0		0	0	0
VL_0361	0	0	0	0	0
VL_0362	1	1	1	0	1
VL_0363	0	1	0	0	0
VL_0364	1		1	1	0
VL_0365	0		0		0
VL_0366	0	0	0	0	0
VL_0367	0	0	0	0	0
VL_0368	1		1		0
VL_0369	1		1	1	0
VL_0370	1	1	1	0	1
VL_0371	0		0	0	0
VL_0372	0		0		0
VL_0373	1	1	1	1	1
VL_0374	1	1	1	0	1
VL_0375	0		0		0
VL_0376	0		0	0	0
VL_0377	0		0	0	0
VL_0378	1		1	1	0
VL_0379	1	1	1	0	1
VL_0380	0		0		0
VL_0381	1	1	1	0	1
VL_0382	0	0	0	0	0
VL_0383	1	1	1		1
VL_0384	0		0		0
VL_0385	1	1	1	0	1
VL_0386	1	1	1	0	1
VL_0387	1	1	0		0
VL_0388	1	1	1	0	1
VL_0389	1	1	1	0	1
VL_0390	1	1	1	0	1
VL_0391	0		0	0	1
VL_0392	1	1	1	1	0
VL_0393	0		0	0	0
VL_0394	0		0		0
VL_0395	1	1	1	0	1
VL_0396	1	1	1	0	1
VL_0397	0		0	0	0
VL_0398	1	1	1	0	1
VL_0399	0	0	0	0	0
VL_0400	1	1	1	0	1
VL_0401	0		0	0	0
VL_0402	0		0	0	0
VL_0403	0	0	0		0
VL_0404	0		0		0
VL_0405	0		0		0
VL_0406	1	0	1	1	1
VL_0407	1	1	1	0	1
VL_0408	1	1	1	0	1
VL_0409	0		0		0
VL_0410	1	1	1	0	1
VL_0411	1	1	1	1	1
VL_0412	1	1	1	0	1
VL_0413	0		0	0	0
VL_0414	1	1	1	0	1
VL_0415	0		0	0	0
VL_0416	0		0	0	0
VL_0417	1	1	1	0	1
VL_0418	1	1	1	1	0
VL_0419	1	1	1	1	0
VL_0420	1	1	1	0	1
VL_0421	1	1	1	0	1
VL_0422	0		0	0	0
VL_0423	1	1	1	0	1
VL_0424	0	0	0	0	0
VL_0425	1	1	1		1
VL_0426	0		0		0
VL_0427	0		0		0
VL_0428	0	0	0	0	0
VL_0429	0	0	0		0
VL_0430	0	1	0	0	0
VL_0431	0		0		0
VL_0432	0		0	0	0
VL_0433	0	1	0		0
VL_0434	0		0	0	0
VL_0435	1	1	1	0	1
VL_0436	0		0	0	0
VL_0437	0	1	0	0	0
VL_0438	1	1	1	0	1
VL_0439	1	1	1	0	1
VL_0440	0		0		0
VL_0441	0		0	0	1
VL_0442	0		0		0
VL_0443	0	1	0	0	0
VL_0444	0		0	0	0
VL_0445	0		0		1
VL_0446	1	1	1	0	1
VL_0447	1		1	0	0
VL_0448	1	1	1	0	1
VL_0449	0		0	0	0
VL_0450	0		0		0
VL_0451	1	1	1	0	1
VL_0452	1	0	1	1	0
VL_0453	1		1		0
VL_0454	0	1	0		0
VL_0455	1	1	1	0	1
VL_0456	1	1	1	1	1
VL_0457	0		0	0	0
VL_0458	0		0	0	0
VL_0459	1	1	1	1	1
VL_0460	1	1	1		1
VL_0461	1	1	1	0	1
VL_0462	0		0	0	0
VL_0463	0		0	0	0
VL_0464	0		0		0
VL_0465	0		0		0
VL_0466	0	0	0	0	0
VL_0467	1	1	1	0	1
VL_0468	0	0	0	0	0
VL_0469	0	0	0	0	0
VL_0470	0		0	0	0
